# Supplementary material for: Functional analysis and comparative genomics of Rahnella perminowiae S11P1 and Variovorax sp. S12S4, two plant growth-promoting rhizobacteria isolated from Crocus sativus L. (saffron) rhizosphere
Source: BMC Genomics. 2024 Mar 18;25:289. doi: 10.1186/s12864-024-10088-6 (PMC10946135; doi:10.1186/s12864-024-10088-6)
Supplement: Supplementary file 1 — Supplementary Material 1: List of strains used for MLSA and phylogenomic studies of S11P1 and S12S4 [file 12864_2024_10088_MOESM1_ESM.xlsx]

## Sheet: Table S1
Table S1-A: List of strains used for MLSA and phylogenomic studies of S11P1				Table S1-B: List of strains used for MLSA and phylogenomic studies of S12S4
Strains	RefSeq assembly accession			Strains	RefSeq assembly accession
Rahnella aceris SAP-19	GCF_011684115.1			Variovorax paradoxus NBRC 15149	GCF_001591365.1
Rahnella woolbedingensis DSM 27399	GCF_003602095.1			Variovorax beijingensis 502	GCF_003951285.1
Rahnella bruchi DSM 27398	GCF_003614975.1			Variovorax boronicumulans NBRC 103145	GCF_001591345.1
Rahnella victoriana DSM 27397	GCF_004330295.1			Variovorax soli NBRC 106424	GCF_001591385.1
Rahnella aquatilis CIP 78.65	GCF_000241955.1			Variovorax guangxiensis DSM 27352	GCF_003952165.1
Rahnella inusitata DSM 30078	GCF_003602055.1			Variovorax gossypii DSM 100435	GCF_003965815.1
Rahnella variigena CIP 105588	GCF_003610915.1			Variovorax sp. S12S4	GCF_023195515.1
Rahnella contaminans Lac-M11	GCF_011065485.1
Rahnella rivi FC061912-K	GCF_019049655.1
Rahnella bonaserana H11b	GCF_019049675.1
Rahnella ecdela FRB 231	GCF_019049625.1
Rahnella laticis SAP-17	GCF_015644585.1
Rahnella perminowiae SL6	GCF_019049755.1
Rahnella perminowiae S11P1	GCF_023098265.1
