# Supplementary material for: Functional analysis and comparative genomics of Rahnella perminowiae S11P1 and Variovorax sp. S12S4, two plant growth-promoting rhizobacteria isolated from Crocus sativus L. (saffron) rhizosphere
Source: BMC Genomics. 2024 Mar 18;25:289. doi: 10.1186/s12864-024-10088-6 (PMC10946135; doi:10.1186/s12864-024-10088-6)
Supplement: Supplementary file 2 — Supplementary Material 2: List of strains used for the pangenome analysis of Rahnella perminowiae S11P1 and S12S4 [file 12864_2024_10088_MOESM2_ESM.xlsx]

## Sheet: Table S2
Table S2-A: List of strains used for the pan-genome analysis of Rahnella perminowiae S11P1						Table S2-B: List of strains used for the pan-genome analysis of Variovorax sp. S12S4
Strain	RefSeq assembly accession					Strain	RefSeq assembly accession
Rahnella perminowiae C60	GCF_019049695.1					Variovorax paradoxus 4MFCol3-1	GCF_000377585.1
Rahnella perminowiae L151-1A	GCF_019049735.1					Variovorax paradoxus B4	GCF_000463015.1
Rahnella perminowiae L72C	GCF_019049715.1					Variovorax paradoxus TBEA6	GCF_001026885.1
Rahnella perminowiae RIT-As-1	GCF_026241995.1					Variovorax paradoxus CSUSB	GCF_009755665.1
Rahnella perminowiae SL6	GCF_019049755.1					Variovorax paradoxus ISL-81	GCF_018614875.1
Rahnella perminowiae S11P1	GCF_023098265.1					Variovorax beijingensis 502	GCF_003951285.1
						Variovorax beijingensis T529	GCF_003863415.1
						Variovorax sp. DXTD-1	GCF_003984625.1
						Variovorax sp. OV700	GCF_900099805.1
						Variovorax sp. Root318D1	GCF_001424835.1
						Variovorax sp. VRV01	GCF_014852545.1
						Variovorax sp. S12S4	GCF_023195515.1
