# Supplementary material for: Functional analysis and comparative genomics of Rahnella perminowiae S11P1 and Variovorax sp. S12S4, two plant growth-promoting rhizobacteria isolated from Crocus sativus L. (saffron) rhizosphere
Source: BMC Genomics. 2024 Mar 18;25:289. doi: 10.1186/s12864-024-10088-6 (PMC10946135; doi:10.1186/s12864-024-10088-6)
Supplement: Supplementary file 3 — Supplementary Material 3: Pairwise ANI values and dDDH among S12S4 and all the publicly available type strain sequences of Variovorax species [file 12864_2024_10088_MOESM3_ESM.xlsx]

## Sheet: Table S3 (A - B)
Table S3-A: Pairwise ANI values among S11P1 and all the publicly available type strain sequences of Rahnella species
	Rahnella aceris SAP-19	Rahnella woolbedingensis DSM 27399	S11P1	Rahnella bruchi DSM 27398	Rahnella victoriana DSM 27397	Rahnella aquatilis CIP 78.65	Rahnella inusitata DSM 30078	Rahnella variigena CIP 105588	Rahnella contaminans Lac-M11	Rahnella rivi FC061912-K	Rahnella bonaserana H11b	Rahnella ecdela FRB 231	Rahnella laticis SAP-17	Rahnella perminowiae SL6
Rahnella aceris SAP-19	1	0.883119	0.907974	0.882345	0.893007	0.92748	0.8603	0.888669	0.868346	0.86771	0.8865	0.883146	0.866278	0.909748
Rahnella woolbedingensis DSM 27399	0.883119	1	0.873705	0.937616	0.883299	0.880928	0.861397	0.912863	0.871688	0.867465	0.910972	0.925196	0.867171	0.875176
S11P1	0.907974	0.873705	1	0.873088	0.882283	0.916512	0.855101	0.877197	0.862812	0.863117	0.876489	0.874362	0.861457	0.99058
Rahnella bruchi DSM 27398	0.882345	0.937616	0.873088	1	0.882293	0.880135	0.860027	0.911455	0.870303	0.866908	0.910761	0.937842	0.865735	0.87438
Rahnella victoriana DSM 27397	0.893007	0.883299	0.882283	0.882293	1	0.896238	0.863782	0.888631	0.871023	0.87079	0.885516	0.882763	0.869779	0.884017
Rahnella aquatilis CIP 78.65	0.92748	0.880928	0.916512	0.880135	0.896238	1	0.860181	0.885584	0.868619	0.867912	0.8855	0.881369	0.866823	0.918267
Rahnella inusitata DSM 30078	0.8603	0.861397	0.855101	0.860027	0.863782	0.860181	1	0.861796	0.860463	0.879538	0.860709	0.860754	0.86191	0.856374
Rahnella variigena CIP 105588	0.888669	0.912863	0.877197	0.911455	0.888631	0.885584	0.861796	1	0.87304	0.869916	0.939207	0.91418	0.868665	0.878829
Rahnella contaminans Lac-M11	0.868346	0.871688	0.862812	0.870303	0.871023	0.868619	0.860463	0.87304	1	0.862806	0.872465	0.871551	0.952499	0.864027
Rahnella rivi FC061912-K	0.86771	0.867465	0.863117	0.866908	0.87079	0.867912	0.879538	0.869916	0.862806	1	0.868278	0.868108	0.863273	0.863928
Rahnella bonaserana H11b	0.8865	0.910972	0.876489	0.910761	0.885516	0.8855	0.860709	0.939207	0.872465	0.868278	1	0.912173	0.867529	0.878337
Rahnella ecdela FRB 231	0.883146	0.925196	0.874362	0.937842	0.882763	0.881369	0.860754	0.91418	0.871551	0.868108	0.912173	1	0.866605	0.875861
Rahnella laticis SAP-17	0.866278	0.867171	0.861457	0.865735	0.869779	0.866823	0.86191	0.868665	0.952499	0.863273	0.867529	0.866605	1	0.862805
Rahnella perminowiae SL6	0.909748	0.875176	0.99058	0.87438	0.884017	0.918267	0.856374	0.878829	0.864027	0.863928	0.878337	0.875861	0.862805	1
Table S3-B: dDDH calculations values between S11P1 and all the publicly available type strain sequences of Rahnella species
Query genome	Reference genome	DDH (Formula 2)
S11P1	Rahnella aceris SAP-19	41.5
S11P1	Rahnella aquatilis CIP 78.65	44.5
S11P1	Rahnella bonaserana H11b	31.6
S11P1	Rahnella bruchi DSM 27398	30.9
S11P1	Rahnella contaminans Lac-M11	28.2
S11P1	Rahnella ecdela FRB 231	31.2
S11P1	Rahnella inusitata DSM 30078	26.5
S11P1	Rahnella laticis SAP-17	27.8
S11P1	Rahnella perminowiae SL6	91.5
S11P1	Rahnella rivi FC061912-K	27.8
S11P1	Rahnella variigena CIP 105588	31.9
S11P1	Rahnella victoriana DSM 27397	33.7
S11P1	Rahnella woolbedingensis DSM 27399	31.1
S11P1	S11P1	100

## Sheet: Table S3 (C - D)
Table S3-C: Pairwise ANI values among S12S4 and all the publicly available type strain sequences of Variovorax species
	Variovorax paradoxus NBRC 15149	Variovorax ginsengisoli Inconclusive S09.D	Variovorax beijingensis 502	S12S4	Variovorax boronicumulans NBRC 103145	Variovorax soli NBRC 106424	Variovorax guangxiensis DSM 27352	Variovorax gossypii DSM 100435
Variovorax paradoxus NBRC 15149	1	0.856507	0.949676	0.894284	0.882624	0.853428	0.878142	0.878654
Variovorax ginsengisoli Inconclusive S09.D	0.856507	1	0.854846	0.852775	0.856931	0.846778	0.855814	0.85596
Variovorax beijingensis 502	0.949676	0.854846	1	0.894916	0.881134	0.852634	0.876411	0.877333
S12S4	0.894284	0.852775	0.894916	1	0.873177	0.850656	0.869043	0.870896
Variovorax boronicumulans NBRC 103145	0.882624	0.856931	0.881134	0.873177	1	0.854543	0.884879	0.885887
Variovorax soli NBRC 106424	0.853428	0.846778	0.852634	0.850656	0.854543	1	0.855525	0.856393
Variovorax guangxiensis DSM 27352	0.878142	0.855814	0.876411	0.869043	0.884879	0.855525	1	0.918885
Variovorax gossypii DSM 100435	0.878654	0.85596	0.877333	0.870896	0.885887	0.856393	0.918885	1
Table S3-D: dDDH calculations values between S12S4 and all the publicly available type strain sequences of Variovorax species
Query genome	Reference genome	DDH (Formula 2)
S12S4	Variovorax beijingensis 502	36.4
S12S4	Variovorax boronicumulans NBRC 103145	29.1
S12S4	Variovorax ginsengisoli Inconclusive S09.D	23.2
S12S4	Variovorax gossypii DSM 100435	28.7
S12S4	Variovorax guangxiensis DSM 27352	28.4
S12S4	Variovorax paradoxus NBRC 15149	36.1
S12S4	S12S4	100
S12S4	Variovorax soli NBRC 106424	22.7
