# Supplementary material for: Functional analysis and comparative genomics of Rahnella perminowiae S11P1 and Variovorax sp. S12S4, two plant growth-promoting rhizobacteria isolated from Crocus sativus L. (saffron) rhizosphere
Source: BMC Genomics. 2024 Mar 18;25:289. doi: 10.1186/s12864-024-10088-6 (PMC10946135; doi:10.1186/s12864-024-10088-6)
Supplement: Supplementary file 4 — Supplementary Material 4: Secondary metabolites gene clusters predicted in the S11P1 and S12S4 genomes [file 12864_2024_10088_MOESM4_ESM.odt]

Table S5. Secondary metabolites gene clusters predicted in the S11P1 and S12S4 genomes
Strain
Region type
Most similar known cluster
Similarity (%)
Core biosynthetic genes/product


Rahnella perminowiae S11P1
Betalactone
-
-
leuA, FAA1

Hserlactone
microcin E492
12%
GNAT

NRPS-independent-siderophore

desferrioxamine E
100%
GNAT

NRPS,T1PKS (Hybrid)
crochelin A
8%
NRP synthetase,
alnF

NRPS-independent-siderophore

Vibrioferrin

57%
Siderophore biosynthesis protein

Hserlactone,phosphonate (Hyrid)
N-myristoyl-D-asparagine / cis-7-tetradecenoyl-D-asparagine / (R)-N1-((S)-5-oxohexan-2-yl)-2-tetradecanamidosuccinamide


8%


NAT_SF, aepX


Thiopeptide
O-antigen
14%
ycaO, PFL-AE

Arylpolyene
aryl polyenes
77%
KAS

RRE-containing
vibrioferrin
27%
pqqD


Variovorax sp. S12S4
NRP-metallophore, NRPS, T1PKS
variochelin A/variochelin B
90%
iucD, fkbM_fam, type I PK synthase

Arylpolyene
-
-
KAS

Redox-cofactor
-
-
pqqC, pqqD, pqqE

Resorcinol
-
-
Iron-containing redox enzyme 

Terpene
-
-
hpnC, hpnD,

T1PKS,NRPS-like,NRPS (Hybrid)
microsclerodermin
21%
NRP synthetase

Arylpolyene,resorcinol (Hybrid)
Lipopolysaccharide

5%
KAS, KASIII

Genes key: 
leuA: 2-isopropylmalate synthase
FAA1: long-chain fatty acid--CoA ligase
alnF: amino acid adenylation domain-containing protein
PFL-AE: pyruvate formate-lyase activating enzyme
GNAT: GNAT family N-acetyltransferase
NRP synthetase: non-ribosomal peptide synthetase
Type I PK synthase: type I polyketide synthase
KAS: beta-ketoacyl synthase
KASIII: beta-ketoacyl-ACP synthase III
pqqC: pyrroloquinoline-quinone synthase PqqC
pqqD: pyrroloquinoline-quinone biosynthesis peptide chaperons PqqD
pqqE: pyrroloquinoline-quinone biosynthesis protein PqqE
Ion-containing redox enzyme: Ion-containing redox enzyme family protein
DUF692: DUF692 family protein
iucD: lysine N(6)-hydroxylase
fkbM_fam: Amino acid adenylation domain-containing protein
HpnC: qualene synthase
HpnD: presqualene diphosphate synthase
NAT_SF: N-acyl-L-homoserine lactone synthetase
aepX: phosphoenolpyruvate mutase
YcaO: YcaO cyclodehydratase, ATP-ad Mg2+-binding; cl19253
 
