# Supplementary material for: Functional analysis and comparative genomics of Rahnella perminowiae S11P1 and Variovorax sp. S12S4, two plant growth-promoting rhizobacteria isolated from Crocus sativus L. (saffron) rhizosphere
Source: BMC Genomics. 2024 Mar 18;25:289. doi: 10.1186/s12864-024-10088-6 (PMC10946135; doi:10.1186/s12864-024-10088-6)
Supplement: Supplementary file 5 — Supplementary Material 5: Genes involved in PGP traits, biocontrol and abiotic stress response predicted for S11P1 and S12S4 [file 12864_2024_10088_MOESM5_ESM.xlsx]

## Sheet: Table S4-A
Table S4-A: Genes involved in AIA biosynthesis predicted for S11P1 and S12S4
Activity description	Gene name	Gene annotation	S11P1	S12S4
AIA biosynthesis	trpA	tryptophan synthase subunit alpha	MCR9001057.1	MCR8959287.1
	trpB	tryptophan synthase subunit beta	MCR9001058.1	MCR8959288.1
	trpC	Indole-3-glycerol phosphate synthase / Phosphoribosylanthranilate isomerase	MCR9001059.1	MCR8958359.1
	trpD	anthranilate phosphoribosyltransferase	-	MCR8958358.1
	trpE	anthranilate synthase component 1	MCR9001060.1	MCR8958354.1
	trpS	tryptophan--tRNA ligase	MCR8999019.1	MCR8956733.1
	hisC	histidinol-phosphate transaminase	MCR9001984.1	MCR8959024.1
	-	Amidase	MCR9001791.1	MCR8957000.1
	nthA	nitrile hydratase subunit alpha	MCR9001792.1	MCR8959519.1
	nthB	nitrile hydratase subunit beta	MCR9001793.1	MCR8959520.1
	aldA	aldehyde dehydrogenase	MCR9003492.1	-
	mtr	tryptophan permease	MCR9003327.1	-
	poxB	ubiquinone-dependent pyruvate dehydrogenase	MCR9002271.1	-
	-	indolepyruvate ferredoxin oxidoreductase subunit alpha	-	MCR8956593.1
	-	indolepyruvate oxidoreductase subunit beta family protein	-	MCR8959365.1

## Sheet: Table S4-B
Table S4-B: Genes involved in Siderophore biosynthesis predicted for S11P1 and S12S4
Activity description	Gene name	Gene annotation	S11P1	S12S4
Siderophore biosynthesis	aroC	chorismate synthase	MCR9002478.1	MCR8961390.1
	ubiC	chorismate lyase	MCR8999595.1	-
	aroH	chorismate mutase	MCR9003178.1	-
	dhbB	isochorismatase family protein	MCR9000589.1	MCR8958285.1
	hemH	ferrochelatase	MCR9000360.1	MCR8961017.1
	-	siderophore biosynthesis protein PvsA	MCR9001803.1	-
	NRPS	non-ribosomal peptide synthetase	MCR9001756.1	-
	aroK	shikimate kinase AroK	MCR8999025.1	-
	aroL	shikimate kinase AroL	MCR9000263.1	-
	-	SidA/IucD/PvdA family monooxygenase	MCR8998524.1	-
	bfr	bacterioferritin	MCR8998985.1	MCR8959658.1
	bfd	bacterioferritin-associated ferredoxin	MCR8998986.1	-
	lysA	diaminopimelate decarboxylase	MCR9003569.1	MCR8958993.1
Iron uptake and transport	-	TonB-dependent siderophore receptor	MCR9001302.1	MCR8956457.1
	-	FTR1 family protein	MCR9001168.1	-
	-	heme ABC transporter ATP-binding protein	MCR9000855.1	MCR8959665.1
	iscA	iron-sulfur cluster assembly protein IscA	-	MCR8960204.1
	iscU	Fe-S cluster assembly scaffold IscU	-	MCR8960203.1
	-	MotA/TolQ/ExbB proton channel family protein	MCR9001936.1	MCR8960884.1
	-	biopolymer transporter ExbD	-	MCR8959650.1
	-	iron ABC transporter permease	MCR9002181.1	MCR8956416.1
	efeO	iron uptake system protein EfeO	MCR9001169.1	-
	-	Fe(3+) ABC transporter substrate-binding protein	-	MCR8956415.1
	-	2Fe-2S iron-sulfur cluster-binding protein	-	MCR8956522.1
	feoA	ferrous iron transporter A	MCR8999049.1	MCR8959316.1
	feoB	ferrous iron transporter B	-	MCR8959317.1

## Sheet: Table S4-C
Table S4-C: Genes involved in Phosphate solubilization predicted for S11P1 and S12S4
Activity description	Gene name	Gene annotation	S11P1	S12S4
Phosphate solubilization	zwf	glucose-6-phosphate dehydrogenase	MCR8973441.1	MCR8958921.1
	-	Glucose-1-dehydrogenase	MCR9002027.1	MCR8959569.1
	-	glucose/quinate/shikimate family membrane-bound PQQ-dependent dehydrogenase	MCR8974964.1	-
	ppa	inorganic diphosphatase	MCR8972818.1	MCR8960368.1
	-	PsiF family protein	MCR8976959.1	MCR8958262.1
	cheZ	protein phosphatase CheZ	MCR8975997.1	MCR8956853.1
	ppx	exopolyphosphatase	MCR8977735.1	-
	ppk1	polyphosphate kinase 1	MCR8977734.1	MCR8960315.1
	ppk2	polyphosphate kinase 2	-	MCR8956727.1
	pqqA	pyrroloquinoline quinone precursor peptide PqqA	MCR8978014.1	MCR8960126.1
	pqqB	pyrroloquinoline quinone biosynthesis protein PqqB	MCR8978013.1	MCR8960127.1
	pqqC	pyrroloquinoline-quinone synthase PqqC	MCR8978012.1	MCR8960128.1
	pqqD	pyrroloquinoline quinone biosynthesis peptide chaperone PqqD	MCR8978011.1	MCR8960129.1
	pqqE	pyrroloquinoline quinone biosynthesis protein PqqE	MCR8978010.1	-
	pqqF	pyrroloquinoline quinone biosynthesis protein PqqF	MCR8978015.1	-
	phoB	phosphate response regulator transcription factor PhoB	MCR8977608.1	MCR8960324.1
	phoU	phosphate signaling complex protein PhoU	MCR8977604.1	MCR8960323.1
	-	PhoH family protein	MCR8976606.1	MCR8959678.1
	phoR	phosphate regulon sensor histidine kinase PhoR	MCR8977607.1	-
Phosphate transport	pstA	phosphate ABC transporter permease PstA	MCR8977602.1	MCR8960321.1
	pstB	phosphate ABC transporter ATP-binding protein PstB	MCR8977603.1	-
	pstC	phosphate ABC transporter permease PstC	-	MCR8960320.1
	pstS	phosphate ABC transporter substrate-binding protein PstS	MCR8977600.1	MCR8960319.1
	phnC	phosphonate ABC transporter ATP-binding protein	MCR8974690.1	-
	phnD	phosphonate ABC transporter ATP-binding protein	MCR9000610.1	-
	phnE	phosphonate ABC transporter, permease protein PhnE	MCR8974587.1	MCR8959224.1
	phnF	phosphonate metabolism transcriptional regulator PhnF	MCR8998804.1	-
	phnG	phosphonate C-P lyase system protein PhnG	MCR8998805.1	-
	phnH	phosphonate C-P lyase system protein PhnH	MCR8998806.1	-
	phnI	carbon-phosphorus lyase complex subunit PhnI	MCR8998807.1	-
	phnJ	alpha-D-ribose 1-methylphosphonate 5-phosphate C-P-lyase PhnJ	MCR8998808.1	-
	phnK	phosphonate C-P lyase system protein PhnK	MCR8998809.1	-
	phnL	phosphonate C-P lyase system protein PhnL	MCR8998810.1	-
	-	inorganic phosphate transporter	MCR8973478.1	MCR8959345.1

## Sheet: Table S4-D
Table S4-D: Genes involved in Nitrogen fixation predicted for S11P1 and S12S4
Activity description	Gene name	Gene annotation	S11P1	S12S4
Nitrogenase complex	nifD	nitrogenase molybdenum-iron protein alpha chain	MCR9003244.1	-
	nifK	nitrogenase molybdenum-iron protein subunit beta	MCR9003243.1	-
	nifW	nitrogenase-stabilizing/protective protein NifW	MCR9003233.1	-
	-	NifB/NifX family molybdenum-iron cluster-binding protein	MCR9003238.1	-
	nifA	nif-specific transcriptional activator NifA	MCR9003229.1	-
	nifB	nitrogenase cofactor biosynthesis protein NifB	MCR9003228.1	-
	nifE	nitrogenase iron-molybdenum cofactor biosynthesis protein NifE	MCR9003240.1	-
	nifH	nitrogenase iron protein	MCR9003245.1	-
	nifN	nitrogenase iron-molybdenum cofactor biosynthesis protein NifN	MCR9003239.1	-
	nifQ	nitrogen fixation protein NifQ	MCR9003227.1	-
	nifM	nitrogen fixation protein NifM	MCR9003118.1	-
	nifJ	pyruvate:ferredoxin (flavodoxin) oxidoreductase	MCR9001506.1	-
	nifL	nitrogen fixation negative regulator NifL	MCR9003230.1	-
	nifS	cysteine desulfurase NifS	MCR9003122.1	-
	nifT	putative nitrogen fixation protein NifT	MCR9003129.1	-
	nifU	Fe-S cluster assembly protein NifU	MCR9003236.1	-
	NifZ	nitrogen fixation protein NifZ	MCR9003120.1	-
	glnK	P-II family nitrogen regulator	-	MCR8960372.1
	glnG,ntrC	nitrogen regulation protein NR(I)	MCR8999324.1	MCR8959500.1
	glnL	nitrogen regulation protein NR(II)	MCR8999325.1	MCR8959499.1
	nirB	nitrite reductase large subunit NirB	MCR8999016.1	MCR8961548.1
	nirD	nitrite reductase small subunit NirD	MCR8999017.1	MCR8960711.1
	narG	nitrate reductase subunit alpha	MCR9001186.1	-
	narH	nitrate reductase subunit beta	MCR9001187.1	-
	narJ	nitrate reductase molybdenum cofactor assembly chaperone	MCR9001188.1	-
	narI	respiratory nitrate reductase subunit gamma	MCR9001189.1	-
	-	molybdopterin-dependent oxidoreductase	MCR9001232.1	MCR8961551.1
	-	flavodoxin	MCR9003226.1	-
	gltB	glutamate synthase large subunit	MCR8999740.1	-
	-	class II glutamine amidotransferase	MCR9002739.1	MCR8958240.1
	mobA	molybdenum cofactor guanylyltransferase MobA	MCR8999316.1	MCR8960350.1
	moeB	molybdopterin-synthase adenylyltransferase MoeB	MCR9002307.1	MCR8956811.1
	moaA	GTP 3',8-cyclase MoaA	MCR9000592.1	MCR8960351.1
	moaB	molybdenum cofactor biosynthesis protein B	MCR9000593.1	-
	moaC	cyclic pyranopterin monophosphate synthase MoaC	MCR9000594.1	MCR8957666.1
	moaE	molybdenum cofactor biosynthesis protein MoaE	MCR9000596.1	MCR8959688.1
Nitrogenase transporters	rsxA	electron transport complex subunit RsxA	MCR9001463.1	-
	rsxB	electron transport complex subunit RsxB	MCR9001464.1	-
	rsxC	electron transport complex subunit RsxC	MCR9001465.1	-
	rsxD	electron transport complex subunit RsxD	MCR9001466.1	-
	-	electron transport complex subunit E	MCR9001468.1	-
	rsxG	electron transport complex subunit RsxG	MCR9001467.1	-
	-	RnfABCDGE type electron transport complex subunit B		MCR8960197.1

## Sheet: Table S4-E
Table S4-E: Genes involved in Sulfur metabolism predicted for S11P1 and S12S4
Activity description	Gene name	Gene annotation	S11P1	S12S4
Sulfur metabolism	-	cytochrome b/b6 domain-containing protein	MCR9003420.1	MCR8960640.1
	-	rhodanese-related sulfurtransferase	MCR9000698.1	MCR8956562.1
	glpE,rhdA	thiosulfate sulfurtransferase	MCR8999075.1	-
	cysC	adenylyl-sulfate kinase	MCR9003015.1	-
	cysD	sulfate adenylyltransferase subunit CysD	MCR9003017.1	MCR8960413.1
	cysE	serine O-acetyltransferase	MCR8999393.1	MCR8961588.1
	cysG	siroheme synthase CysG	MCR9003018.1	-
	cysI	assimilatory sulfite reductase (NADPH) hemoprotein subunit	MCR9003021.1	-
	cysJ	NADPH-dependent assimilatory sulfite reductase flavoprotein subunit	MCR9003022.1	-
	cysN	sulfate adenylyltransferase subunit CysN	MCR9003016.1	MCR8958380.1
	cysK	cysteine synthase A	MCR9002582.1	MCR8958535.1
	cysQ	3'(2'),5'-bisphosphate nucleotidase CysQ	MCR8998866.1	MCR8958383.1
	ssuD	FMNH2-dependent alkanesulfonate monooxygenase	MCR9002212.1	MCR8960446.1
	ssuE	NADPH-dependent FMN reductase	MCR9002210.1	MCR8960442.1
	-	ferredoxin family protein	-	MCR8960412.1
	fpr	ferredoxin--NADP reductase	MCR8999403.1	MCR8957951.1
	-	D-cysteine desulfhydrase	MCR9001162.1	-
	sseA	3-mercaptopyruvate sulfurtransferase	MCR9000256.1	-
Sulfur transport	cysA	sulfate/thiosulfate ABC transporter ATP-binding protein CysA	MCR9002588.1	-
	cysT	sulfate/thiosulfate ABC transporter permease CysT	MCR9002590.1	MCR8960462.1
	cysW	sulfate/thiosulfate ABC transporter permease CysW	MCR9002589.1	MCR8960463.1
	cysZ	sulfate transporter CysZ	MCR9002581.1	-
	ssuB	aliphatic sulfonates ABC transporter ATP-binding protein	MCR9002214.1	MCR8960448.1
	ssuC	aliphatic sulfonate ABC transporter permease SsuC	MCR9002213.1	MCR8960447.1
	-	sulfate ABC transporter substrate-binding protein	MCR9002591.1	MCR8960441.1
	-	SulP family inorganic anion transporter	MCR8999834.1	MCR8956794.1
	-	TauD/TfdA family dioxygenase	MCR9001753.1	MCR8958667.1
	-	sulfite exporter TauE/SafE family protein	MCR9002476.1	MCR8959710.1
	-	YfhL family 4Fe-4S dicluster ferredoxin	MCR9000244.1	MCR8956994.1
	-	TSUP family transporter	-	MCR8958110.1
	-	sulfonate ABC transporter substrate-binding protein	MCR9002211.1	MCR8960444.1

## Sheet: Table S4-F
Table S4-F: Genes involved in Plant-bacteria interactions predicted for S11P1 and S12S4
Activity description	Gene name	Gene annotation	S11P1	S12S4
Chemotaxis	cheA	chemotaxis protein CheA	MCR9001976.1	MCR8956859.1
	cheW	chemotaxis protein CheW	MCR9001975.1	MCR8956891.1
	cheY	chemotaxis response regulator CheY	MCR9001958.1	MCR8956854.1
	mcp	methyl-accepting chemotaxis protein	MCR9001961.1	MCR8956889.1
Quorum sensing	lsrA	autoinducer 2 ABC transporter ATP-binding protein LsrA	MCR9001091.1	-
	lsrB	autoinducer 2 ABC transporter substrate-binding protein LsrB	MCR9001094.1	-
	lsrC	autoinducer 2 ABC transporter permease LsrC	MCR9001092.1	-
	lsrD	autoinducer 2 import system permease LsrD	MCR9001093.1	-
	rhtB	homoserine/homoserine lactone efflux protein	MCR8999488.1	-
	lsrG	(4S)-4-hydroxy-5-phosphonooxypentane-2,3-dione isomerase	MCR9001096.1	-
	lsrF	3-hydroxy-5-phosphonooxypentane-2,4-dione thiolase	MCR9001095.1	-
	luxS	S-ribosylhomocysteine lyase	MCR9002994.1	-
Root colonization and interactions	sapC	peptide ABC transporter permease SapC	MCR9000909.1	-
	-	sugar ABC transporter substrate-binding protein	MCR9001104.1	MCR8961378.1
	mdh	malate dehydrogenase	MCR8998851.1	MCR8959305.1
	hha	hemolysin expression modulator Hha	MCR8998728.1	-
	-	ShlB/FhaC/HecB family hemolysin secretion/activation protein	MCR8998799.1	MCR8961057.1
	-	hemolysin family protein	MCR8998863.1	MCR8956913.1
	-	hemolysin III family protein	MCR9000186.1	MCR8956762.1
	-	O-antigen ligase family protein	MCR8999376.1	MCR8958047.1
	xerC	tyrosine_recombinase_XerC	MCR8999477.1	MCR8958592.1
	xerD	site-specific tyrosine recombinase XerD	MCR9002926.1	MCR8961482.1
	-	tyrosine-type recombinase/integrase	MCR8998540.1	MCR8959734.1
Flagellar assembly	flhA	flagellar biosynthesis protein FlhA	MCR9001955.1	MCR8956846.1
	flhB	flagellar biosynthesis protein FlhB	MCR9001956.1	MCR8956845.1
	motB	flagellar motor protein MotB	MCR9001977.1	MCR8956860.1
	motA	flagellar motor stator protein MotA	MCR9001978.1	MCR8956861.1
	flhC	flagellar transcriptional regulator FlhC	MCR9001979.1	MCR8956862.1
	flhD	flagellar transcriptional regulator FlhD	MCR9001980.1	MCR8956863.1
	flik	flagellar hook-length control protein FliK	MCR9001134.1	MCR8956865.1
	fliR	flagellar biosynthetic protein FliR	MCR9001127.1	MCR8956883.1
	fliQ	flagellar biosynthesis protein FliQ	MCR9001128.1	MCR8956882.1
	fliP	flagellar type III secretion system pore protein FliP	MCR9001129.1	MCR8956881.1
	fliN	flagellar motor switch protein FliN	MCR9001131.1	-
	fliM	flagellar motor switch protein FliM	MCR9001132.1	MCR8956879.1
	fliL	flagellar basal body-associated protein FliL	MCR9001133.1	MCR8956878.1
	fliJ	flagellar export protein FliJ	MCR9001135.1	MCR8956876.1
	fliI	flagellar protein export ATPase FliI	MCR9001136.1	MCR8956875.1
	fliH	flagellar assembly protein FliH	MCR9001137.1	-
	fliG	flagellar motor switch protein FliG	MCR9001138.1	MCR8956873.1
	fliF	flagellar basal-body MS-ring/collar protein FliF	MCR9001139.1	MCR8956872.1
	fliE	flagellar hook-basal body complex protein FliE	MCR9001140.1	MCR8956871.1
	fliS	flagellar export chaperone FliS	MCR9001156.1	MCR8956867.1
	fliD	flagellar filament capping protein FliD	MCR9001157.1	MCR8956868.1
	fliA	RNA polymerase sigma factor FliA	MCR9001160.1	MCR8956849.1
	flgl	flagellar hook-associated protein FlgL	MCR9001938.1	MCR8956884.1
	flgK	flagellar hook-associated protein FlgK	MCR9001939.1	MCR8956885.1
	flgJ	flagellar assembly peptidoglycan hydrolase FlgJ	MCR9001940.1	MCR8956895.1
	flgI	flagellar basal body P-ring protein FlgI	MCR9001941.1	MCR8956896.1
	flgH	flagellar basal body L-ring protein FlgH	MCR9001942.1	MCR8956897.1
	flgG	flagellar basal-body rod protein FlgG	MCR9001943.1	MCR8956898.1
	flgf	flagellar basal body rod protein FlgF	MCR9001944.1	MCR8956899.1
	flgE	flagellar hook protein FlgE	MCR9001945.1	MCR8956900.1
	flgD	flagellar hook assembly protein FlgD	MCR9001946.1	MCR8956901.1
	flgC	flagellar basal body rod protein FlgC	MCR9001947.1	-
	flgB	flagellar basal body rod protein FlgB	MCR9001948.1	MCR8956902.1
	flgA	flagellar basal body P-ring formation chaperone FlgA	MCR9001949.1	MCR8956903.1
	flgM	flagellar biosynthesis anti-sigma factor FlgM	MCR9001950.1	MCR8956904.1
	flgE	flagellar hook protein FlgE	MCR9001954.1	-
Pilus assembly	pilp	pilus assembly protein PilP	-	MCR8959000.1
	pilB	type IV-A pilus assembly ATPase PilB	-	MCR8956923.1
	pilW	type IV pilus biogenesis/stability protein PilW	MCR9002660.1	MCR8960242.1
	pilT	type IV pilus twitching motility protein PilT	MCR9000129.1	MCR8957325.1
	cpaB	Flp pilus assembly protein CpaB	-	MCR8957089.1
	pilX	PilX N-terminal domain-containing pilus assembly protein	-	MCR8961066.1
	-	PilC/PilY family type IV pilus protein	-	MCR8957673.1
	-	prepilin peptidase	MCR8999749.1	MCR8956925.1
	-	prepilin peptidase-dependent protein	MCR9002860.1	-
	-	prepilin-type N-terminal cleavage/methylation domain-containing protein	MCR9002857.1	MCR8957668.1

## Sheet: Table S4-G
Table S4-G: Genes involved in Biocontrol activity predicted for S11P1 and S12S4
Activity description	Gene name	Gene annotation	S11P1	S12S4
Lytic enzymes	-	alpha-amylase family glycosyl hydrolase	MCR8999776.1	MCR8959978.1
	bglX	beta-glucosidase BglX	MCR8998781.1	-
	nagZ	beta-N-acetylhexosaminidase	MCR9000731.1	MCR8959280.1
	htpX	protease HtpX	MCR9000817.1	MCR8958530.1
	ptrA	pitrilysin	MCR9002856.1	-
	sohB	protease SohB	MCR9001070.1	-
	-	serine protease	MCR8998617.1	MCR8957208.1
	-	phospholipase	MCR9003663.1	MCR8960536.1
	nagA	N-acetylglucosamine-6-phosphate deacetylase	MCR9000496.1	-
VOCs biosynthesis	alsS	acetolactate synthase AlsS	MCR8999825.1	-
	-	acetolactate synthase 3 large subunit	MCR8999931.1	-
	ilvB	biosynthetic-type acetolactate synthase large subunit	-	MCR8960088.1
	ilvN	acetolactate synthase small subunit	MCR8999932.1	MCR8960380.1
	-	acetolactate synthase 3 catalytic subunit	-	MCR8960379.1
	ilvG	acetolactate synthase 2 catalytic subunit	MCR8999445.1	-
	budA	acetolactate decarboxylase	MCR8999826.1	-
	-	(S)-acetoin forming diacetyl reductase	MCR9003689.1	-
	aceF	pyruvate dehydrogenase complex dihydrolipoyllysine-residue acetyltransferase	MCR8999969.1	-
	metH	methionine synthase	MCR9003631.1	MCR8957946.1
Antimicrobial/ antifungal compounds	-	cobalamin-independent methionine synthase II family protein	MCR9000279.1	-
	cobO	cob(I)yrinic acid a,c-diamide adenosyltransferase	MCR9001068.1	MCR8957834.1
	cobS	adenosylcobinamide-GDP ribazoletransferase	MCR9001065.1	MCR8960954.1
	cobT	nicotinate-nucleotide--dimethylbenzimidazole phosphoribosyltransferase	MCR9001067.1	MCR8960955.1
	-	PhzF family phenazine biosynthesis protein	MCR9000188.1	MCR8958438.1
	-	LysR family transcriptional regulator	MCR9003367.1	MCR8958512.1
	-	colicin E3/pyocin S6 family cytotoxin	MCR9002920.1	-
	rhlB	ATP-dependent RNA helicase RhlB	MCR8999455.1	-
	rhlE	ATP-dependent RNA helicase RhlE	MCR9000599.1	-
	-	ROK family transcriptional regulator	MCR9001370.1	MCR8961375.1
	-	SrfA family protein	MCR9003271.1	-
	-	virulence factor SrfC family protein	MCR9003269.1	-
	-	colicin uptake protein TolR	MCR9000543.1	-
	cvpA	colicin V production protein	MCR9002456.1	-

## Sheet: Table S4-H
Table S4-H: Genes involved in Secretory systems predicted for S11P1 and S12S4
Activity description	Gene name	Gene annotation	S11P1	S12S4
General secretory (Sec)	lepB	signal peptidase I	MCR9000238.1	MCR8959273.1
	ffh	signal recognition particle protein	MCR9002991.1	MCR8958649.1
	hflC	protease modulator HflC	MCR8998884.1	MCR8960252.1
	hflK	FtsH protease activity modulator HflK	MCR8998885.1	MCR8960251.1
	ftsE	cell division ATP-binding protein FtsE	MCR8999500.1	-
	ftsH	ATP-dependent zinc metalloprotease FtsH	MCR8998837.1	MCR8960902.1
	ftsY	signal recognition particle-docking protein FtsY	MCR8999499.1	MCR8957019.1
	-	DNA translocase FtsK 4TM domain-containing protein	MCR9002256.1	MCR8959147.1
	yidC	membrane protein insertase YidC	MCR8999269.1	MCR8957776.1
	secA	preprotein translocase subunit SecA	MCR8999952.1	MCR8956932.1
	secB	protein-export chaperone SecB	MCR8999391.1	MCR8956806.1
	secD	protein translocase subunit SecD	MCR9000288.1	MCR8957613.1
	secE	preprotein translocase subunit SecE	MCR8999554.1	MCR8958362.1
	secF	protein translocase subunit SecF	MCR9000289.1	MCR8957612.1
	secY	preprotein translocase subunit SecY	MCR8998949.1	MCR8957547.1
	lspA	signal peptidase II	-	MCR8959129.1
	yajC	preprotein translocase subunit YajC	MCR9000287.1	MCR8957614.1
Type I secretion system	-	HlyD family type I secretion periplasmic adaptor subunit	-	MCR8957102.1
	-	TolC family outer membrane protein	MCR9002395.1	MCR8956440.1
Type II secretion system	gspE	type II secretion system ATPase GspE	MCR8998975.1	-
	gspF	type II secretion system inner membrane protein GspF	MCR8998976.1	MCR8958897.1
	gspG	type II secretion system major pseudopilin GspG	MCR8998977.1	MCR8958907.1
	gspH	type II secretion system minor pseudopilin GspH	MCR8998978.1	-
	gspJ	type II secretion system minor pseudopilin GspJ	MCR8998980.1	-
	gspK	type II secretion system minor pseudopilin GspK	MCR8998981.1	MCR8958903.1
	gspL	type II secretion system protein GspL	MCR8998982.1	MCR8958902.1
	-	type II secretion system protein M	MCR8998983.1	MCR8958901.1
	gspI	type II secretion system minor pseudopilin GspI	-	MCR8958905.1
	-	type II secretion system F family protein	-	MCR8959405.1
	gspD	type II secretion system secretin GspD	-	MCR8958899.1
Type II and III secretion system	-	type II and III secretion system protein	MCR8999756.1	MCR8959395.1
Type IV secretion system	-	type IV secretion system protein	MCR8998683.1	-
	-	VirB3 family type IV secretion system protein	MCR8998680.1	MCR8959846.1
	-	type IV secretion protein Rhs	MCR9003674.1	-
Type VI secretion system	-	lipoprotein	MCR9002053.1	MCR8958994.1
	-	YjbF family lipoprotein	MCR9000066.1	MCR8959057.1
	-	YgdI/YgdR family lipoprotein	MCR9001516.1	-
	-	CsgG/HfaB family protein	MCR9002746.1	-
	vgrG	type VI secretion system tip protein VgrG	MCR9003357.1	MCR8957943.1
	tssA	type VI secretion system protein TssA	MCR9003665.1	MCR8957981.1
	tssB	type VI secretion system contractile sheath small subunit	MCR9003681.1	MCR8957982.1
	tssC	type VI secretion system contractile sheath large subunit	MCR9003362.1	MCR8957983.1
	tssE	type VI secretion system baseplate subunit TssE	MCR9003657.1	MCR8957986.1
	tssG	type VI secretion system baseplate subunit TssG	MCR9003659.1	MCR8957988.1
	tssH	type VI secretion system ATPase TssH	MCR9003675.1	MCR8957989.1
	tagH	type VI secretion system-associated FHA domain protein TagH	-	MCR8957997.1
	tssJ	type VI secretion system lipoprotein TssJ	MCR9003658.1	MCR8957999.1
	tssK	type VI secretion system baseplate subunit TssK	MCR9003679.1	MCR8958000.1
	tssM	type VI secretion system membrane subunit TssM	-	MCR8958002.1

## Sheet: Table S4-I
Table S4-I: Genes involved in Carbon metabolic pathways predicted for S11P1 and S12S4
Activity description	Gene name	Gene annotation	S11P1	S12S4
TCA cycle	acnA	aconitate hydratase AcnA	MCR9001074.1	-
	icd	NADP-dependent isocitrate dehydrogenase	MCR9000753.1	MCR8960878.1
	sdhA	succinate dehydrogenase flavoprotein subunit	MCR9000531.1	MCR8959301.1
	-	succinate dehydrogenase iron-sulfur subunit	MCR9000532.1	MCR8959300.1
	fumC	class II fumarate hydratase	MCR9001383.1	MCR8960995.1
	mdh	malate dehydrogenase	MCR8998851.1	MCR8959305.1
	gltA	citrate synthase	MCR9000528.1	MCR8959298.1
	sucA	2-oxoglutarate dehydrogenase E1 component	MCR9000533.1	MCR8960228.1
Emden-Meyerhof and Entner-Doudouroff pathways	pgi	glucose-6-phosphate isomerase	MCR8999593.1	MCR8958927.1
	-	glucose 1-dehydrogenase	MCR9002027.1	MCR8961304.1
	fbp	class 1 fructose-bisphosphatase	MCR8998856.1	MCR8956517.1
	fba	fructose-bisphosphate aldolase class II	MCR9000150.1	MCR8957593.1
	tpiA	triose-phosphate isomerase	MCR8999400.1	MCR8961532.1
	gap	type I glyceraldehyde-3-phosphate dehydrogenase	MCR9001391.1	MCR8957734.1
	pgk	phosphoglycerate kinase	MCR9000149.1	-
	pyk	pyruvate kinase	MCR9001597.1	MCR8957122.1
	-	gluconokinase	MCR8999088.1	MCR8959544.1
	eda	bifunctional 4-hydroxy-2-oxoglutarate aldolase/2-dehydro-3-deoxy-phosphogluconate aldolase	MCR9001594.1	MCR8956424.1
Propionate pathway	gabT	4-aminobutyrate--2-oxoglutarate transaminase	MCR9003508.1	MCR8958829.1
	acs	acetate--CoA ligase	MCR8998926.1	MCR8960676.1
	sucD	succinate--CoA ligase subunit alpha	MCR9000536.1	MCR8957125.1
	sucC	ADP-forming succinate--CoA ligase subunit beta	MCR9000535.1	MCR8957681.1
	accB	acetyl-CoA carboxylase biotin carboxyl carrier protein	MCR8999679.1	MCR8958636.1
	accC	acetyl-CoA carboxylase biotin carboxylase subunit	MCR8999678.1	MCR8958119.1
	fadB	fatty acid oxidation complex subunit alpha FadB	MCR8999544.1	-

## Sheet: Table S4-J
Table S4-J: Genes involved in Abiotic stress response predicted for S11P1 and S12S4
Activity description	Gene name	Gene annotation	S11P1	S12S4
Cold tolerance	-	cold-shock protein	MCR9002232.1	-
	dnaJ	molecular chaperone DnaJ	MCR8999889.1	MCR8959560.1
	dnaK	molecular chaperone DnaK	MCR8999888.1	MCR8959561.1
	-	co-chaperone GroES	MCR8998910.1	MCR8958393.1
	groL	chaperonin GroEL	MCR8998909.1	MCR8958941.1
Heat tolerance	hslJ	heat shock protein HslJ	MCR9001503.1	-
	hslO	Hsp33 family molecular chaperone HslO	MCR8999035.1	MCR8961474.1
Oxidative stress tolerance	gpx	glutathione peroxidase	MCR9000839.1	MCR8958017.1
	katG	catalase/peroxidase HPI	MCR9001905.1	-
	ggt	gamma-glutamyltransferase	MCR9000282.1	MCR8959773.1
	-	glutathione S-transferase	MCR8999220.1	MCR8958439.1
	gstA	glutathione transferase	MCR8999194.1	MCR8957822.1
	tpx	thiol peroxidase	MCR9001525.1	-
	grxC	glutaredoxin 3	MCR8999390.1	MCR8956807.1
	trxA	thioredoxin TrxA	MCR8999456.1	MCR8960329.1
	trxC	thioredoxin TrxC	MCR9002962.1	MCR8957372.1
Salinity tolerance	betA	choline dehydrogenase	MCR9002316.1	-
	betB	betaine-aldehyde dehydrogenase	MCR9002317.1	-
	betI	transcriptional regulator BetI	MCR9002318.1	-
	BetT	choline transporter	MCR9002319.1	-
	proV	glycine betaine/L-proline ABC transporter ATP-binding protein ProV	MCR9002950.1	MCR8960996.1
	proW	glycine betaine/L-proline ABC transporter permease ProW	MCR9002951.1	MCR8960997.1
	proX	glycine betaine/L-proline ABC transporter substrate-binding protein ProX	MCR9002952.1	MCR8960998.1
	proP	glycine betaine/L-proline transporter ProP	MCR9003262.1	-
	-	proline iminopeptidase-family hydrolase	MCR9003646.1	-
	proY	proline-specific permease ProY	MCR9000281.1	-
	putP	sodium/proline symporter PutP	MCR9001167.1	-
	glgX	glycogen debranching protein GlgX	MCR9001341.1	MCR8959990.1
	otsB	trehalose-phosphatase	MCR9003286.1	MCR8958679.1
	otsA	alpha,alpha-trehalose-phosphate synthase	MCR9003287.1	MCR8958677.1
	treF	alpha,alpha-trehalase TreF	MCR9003288.1	-
	treZ	malto-oligosyltrehalose trehalohydrolase	MCR9003379.1	-
	treY	malto-oligosyltrehalose synthase	MCR9003380.1	MCR8959994.1
	-	1-aminocyclopropane-1-carboxylate deaminase	-	MCR8957595.1
	-	D-cysteine desulfhydrase	MCR9001162.1	-
	rimM	ribosome maturation factor RimM	MCR9002989.1	-
Polyamines biosynthesis	sapB	putrescine ABC transporter permease SapB	MCR9000910.1	-
	potF	spermidine/putrescine ABC transporter substrate-binding protein PotF	MCR9001121.1	-
	potG	putrescine ABC transporter ATP-binding subunit PotG	MCR9001122.1	-
	potH	putrescine ABC transporter permease PotH	MCR9001123.1	-
	potI	putrescine ABC transporter permease PotI	MCR9001124.1	-
	speG	spermidine N1-acetyltransferase	MCR9000391.1	-
	speE	spermidine synthase	-	MCR8959111.1
	aguB	N-carbamoylputrescine amidase	MCR9002775.1	-
	speA	arginine decarboxylase	MCR9000145.1	-
	speF	ornithine decarboxylase	MCR9000105.1	MCR8960803.1
	aguA	agmatine deiminase	MCR9002774.1	-
	speD	adenosylmethionine decarboxylase	MCR8999988.1	MCR8957736.1
	argO	arginine exporter ArgO	MCR9000155.1	-
	argH	argininosuccinate lyase	MCR9001409.1	MCR8959239.1
	argS	arginine--tRNA ligase	MCR9002046.1	MCR8958263.1
	astB	N-succinylarginine dihydrolase	MCR9002059.1	-
General stress response	-	response regulator	MCR9002139.1	MCR8960309.1
	-	response regulator transcription factor	MCR9003419.1	MCR8958049.1
	ompR	two-component system response regulator OmpR	MCR8999040.1	MCR8960940.1
	-	beta-galactosidase	MCR9002154.1	-
	recN	DNA repair protein RecN	MCR9000223.1	MCR8956983.1
	recO	DNA repair protein RecO	MCR9000241.1	MCR8959277.1
	radC	DNA repair protein RadC	MCR8999366.1	MCR8959871.1
	-	DEAD/DEAH box helicase	MCR9002381.1	MCR8956398.1
	-	carbon starvation protein A	MCR9003373.1	MCR8956677.1
	-	SOS response-associated peptidase family protein	MCR8998633.1	MCR8956256.1
	-	universal stress protein	MCR8999110.1	MCR8956370.1
